# Supplementary material for: Gums as Macromolecular Crowding Agents in Human Skin Fibroblast Cultures
Source: Life (Basel). 2024 Mar 25;14(4):435. doi: 10.3390/life14040435 (PMC11051389; doi:10.3390/life14040435)
Supplement: Supplementary file 1 [file life-14-00435-s001.zip]

Archive with 1 entries (1 files):
- life-2878335-supplementary.pdf
